# Supplementary material for: Halogen-Based 17β-HSD1 Inhibitors: Insights from DFT, Docking, and Molecular Dynamics Simulation Studies
Source: Molecules. 2022 Jun 20;27(12):3962. doi: 10.3390/molecules27123962 (PMC9229637; doi:10.3390/molecules27123962)
Supplement: Supplementary file 1 [file molecules-27-03962-s001.zip]

Archive with 1 entries (1 files):
- molecules-1732159-supplementary.pdf
